# Supplementary material for: Hypocholesterolemic Effect of Blackcurrant (Ribes nigrum) Extract in Healthy Female Subjects: A Pilot Study
Source: Molecules. 2021 Jul 4;26(13):4085. doi: 10.3390/molecules26134085 (PMC8272003; doi:10.3390/molecules26134085)
Supplement: Supplementary file 1 [file molecules-26-04085-s001.zip]

Archive with 1 entries (1 files):
- molecules-1280284-supplementary.pdf
